# Supplementary material for: Identification of Potential Prognostic and Predictive Immunological Biomarkers in Patients with Stage I and Stage III Non-Small Cell Lung Cancer (NSCLC): A Prospective Exploratory Study
Source: Cancers (Basel). 2021 Dec 13;13(24):6259. doi: 10.3390/cancers13246259 (PMC8699057; doi:10.3390/cancers13246259)
Supplement: Supplementary file 1 [file cancers-13-06259-s001.zip]

Archive with 2 entries (2 files):
- cancers-1468832-supplementary/cancers-1468832-supplementary data.xlsx
- cancers-1468832-supplementary/cancers-1468832-supplementary.pdf
