# Supplementary material for: Identification of Potential Prognostic and Predictive Immunological Biomarkers in Patients with Stage I and Stage III Non-Small Cell Lung Cancer (NSCLC): A Prospective Exploratory Study
Source: Cancers (Basel). 2021 Dec 13;13(24):6259. doi: 10.3390/cancers13246259 (PMC8699057; doi:10.3390/cancers13246259)
Supplement: Supplementary file 1 [file cancers-13-06259-s001.zip › cancers-1468832-supplementary/cancers-1468832-supplementary data.xlsx]

## Sheet: NPX Data
Olink NPX Manager 1.1.8.130
NPX data
Panel		Olink CARDIOMETABOLIC(v.3602)	Olink CARDIOMETABOLIC(v.3602)	Olink CARDIOMETABOLIC(v.3602)	Olink CARDIOMETABOLIC(v.3602)	Olink CARDIOMETABOLIC(v.3602)	Olink CARDIOMETABOLIC(v.3602)	Olink CARDIOMETABOLIC(v.3602)	Olink CARDIOMETABOLIC(v.3602)	Olink CARDIOMETABOLIC(v.3602)	Olink CARDIOMETABOLIC(v.3602)	Olink CARDIOMETABOLIC(v.3602)	Olink CARDIOMETABOLIC(v.3602)	Olink CARDIOMETABOLIC(v.3602)	Olink CARDIOMETABOLIC(v.3602)	Olink CARDIOMETABOLIC(v.3602)	Olink CARDIOMETABOLIC(v.3602)	Olink CARDIOMETABOLIC(v.3602)	Olink CARDIOMETABOLIC(v.3602)	Olink CARDIOMETABOLIC(v.3602)	Olink CARDIOMETABOLIC(v.3602)	Olink CARDIOMETABOLIC(v.3602)	Olink CARDIOMETABOLIC(v.3602)	Olink CARDIOMETABOLIC(v.3602)	Olink CARDIOMETABOLIC(v.3602)	Olink CARDIOMETABOLIC(v.3602)	Olink CARDIOMETABOLIC(v.3602)	Olink CARDIOMETABOLIC(v.3602)	Olink CARDIOMETABOLIC(v.3602)	Olink CARDIOMETABOLIC(v.3602)	Olink CARDIOMETABOLIC(v.3602)	Olink CARDIOMETABOLIC(v.3602)	Olink CARDIOMETABOLIC(v.3602)	Olink CARDIOMETABOLIC(v.3602)	Olink CARDIOMETABOLIC(v.3602)	Olink CARDIOMETABOLIC(v.3602)	Olink CARDIOMETABOLIC(v.3602)	Olink CARDIOMETABOLIC(v.3602)	Olink CARDIOMETABOLIC(v.3602)	Olink CARDIOMETABOLIC(v.3602)	Olink CARDIOMETABOLIC(v.3602)	Olink CARDIOMETABOLIC(v.3602)	Olink CARDIOMETABOLIC(v.3602)	Olink CARDIOMETABOLIC(v.3602)	Olink CARDIOMETABOLIC(v.3602)	Olink CARDIOMETABOLIC(v.3602)	Olink CARDIOMETABOLIC(v.3602)	Olink CARDIOMETABOLIC(v.3602)	Olink CARDIOMETABOLIC(v.3602)
Assay	Group	PRCP	CA1	ICAM1	CHL1	TGFBI	ENG	PLTP	SERPINA7	IGFBP3	CR2	SERPINA5	FCGR3B	IGFBP6	CDH1	CCL5	CCL14	GNLY	NOTCH1	PAM	PROC	CST3	NCAM1	PCOLCE	LILRB1	MET	LTBP2	IL7R	VCAM1	SELL	F11	COMP	CA4	PTPRS	MBL2	TIMP1	ANGPTL3	REG3A	SOD1	CD46	ITGAM	TNC	NID1	CFHR5	SPARCL1	PLXNB2	MEGF9	ANG	ST6GAL1
Uniprot ID	Group 1 = Stage I NSCLC	P42785	P00915	P05362	O00533	Q15582	P17813	P55058	P05543	P17936	P20023	P05154	O75015	P24592	P12830	P13501	Q16627	P22749	P46531	P19021	P04070	P01034	P13591	Q15113	Q8NHL6	P08581	Q14767	P16871	P19320	P14151	P03951	P49747	P22748	Q13332	P11226	P01033	Q9Y5C1	Q06141	P00441	P15529	P11215	P24821	P14543	Q9BXR6	Q14515	O15031	Q9H1U4	P03950	P15907
OlinkID	Group 2 = Stage III NSCLC	OID01272	OID01223	OID01230	OID01216	OID01291	OID01254	OID01275	OID01232	OID01255	OID01258	OID01229	OID01219	OID01264	OID01245	OID01246	OID01292	OID01262	OID01273	OID01256	OID01228	OID01225	OID01247	OID01289	OID01297	OID01238	OID01288	OID01253	OID01257	OID01249	OID01227	OID01274	OID01261	OID01284	OID01243	OID01224	OID01306	OID01280	OID01222	OID01251	OID01242	OID01265	OID01250	OID01302	OID01287	OID01218	OID01303	OID01226	OID01252
001V1	1	-0.93725	8.83662	6.52363	3.64096	8.4993	2.15588	2.06733	4.9082	4.24615	5.07477	7.06273	3.8991	4.87914	3.31405	5.06437	5.34339	0.72212	3.51695	2.07929	4.747	6.88453	4.36593	5.46468	1.88952	2.88193	1.57646	2.25923	4.89128	8.44557	8.05143	7.80624	2.09339	1.37667	9.9779	4.68127	3.49799	1.21287	0.64981	3.26605	1.28442	4.56129	3.82924	8.48377	3.21074	1.73453	3.30005	7.03214	3.89585
001V3	1	-0.75138	7.39517	6.7972	4.36069	9.15442	2.58034	2.34008	5.27061	4.93893	5.669	7.85412	4.4191	5.40944	3.90692	5.11985	6.11602	1.04587	4.03331	2.60723	5.64551	7.77824	5.05633	6.27495	2.34658	3.46559	2.09452	2.58529	5.32346	8.98471	8.64555	8.52794	2.6575	1.76458	10.5727	5.22835	3.9167	1.19368	0.43626	3.9897	1.72178	4.73165	4.25664	8.70646	3.69413	1.98045	4.30468	7.48388	4.0646
004V1	1	-0.84127	6.33213	7.19954	4.33216	9.52416	2.88419	2.44649	4.66573	4.88845	5.90126	7.47878	3.58857	5.1502	4.35212	6.80075	6.13554	2.02104	4.16654	3.32639	4.62699	7.4628	4.6223	7.01889	2.99517	3.58766	2.50298	2.97976	5.44106	8.66898	8.14201	9.09517	2.44211	2.30471	10.5157	5.52184	4.73434	1.29897	0.99112	4.37509	2.33232	4.07052	4.337	9.32658	3.91594	1.96733	3.82566	7.57729	4.19023
004V2	1	-0.52411	7.05259	7.53511	4.67925	9.9544	3.21349	2.63794	5.24259	5.44036	6.30116	7.88971	3.87975	5.71709	4.74707	5.74832	6.62428	2.08166	4.45436	3.63492	5.20701	8.05404	4.91972	7.45177	3.16069	3.94366	2.57412	3.27301	5.82121	8.99572	8.48126	9.42438	2.82026	2.5542	10.9704	5.83727	5.21858	1.15146	0.42963	4.40139	2.34132	4.48476	4.46003	9.73473	4.11581	2.16367	4.19466	8.00557	4.53996
004V3	1	-1.30023	7.035	6.5443	3.83932	8.82813	2.27178	1.92023	4.21608	4.30126	5.38674	6.74521	3.02073	4.73596	3.62777	4.70478	5.66255	1.42798	3.69431	2.62028	4.06532	6.70287	4.08395	6.27256	2.39347	3.01495	2.34252	2.39491	4.85242	7.96011	7.65701	8.28253	2.22675	1.76861	10.178	4.7689	4.19163	1.07872	0.03469	3.39169	1.29904	3.76453	3.65022	8.79285	3.20628	1.51646	3.10917	6.85444	3.54019
008V1	1	-1.55891	6.86037	5.96901	3.50973	7.98264	1.68258	1.66575	4.61166	4.65459	4.50965	7.10469	2.85441	4.40934	3.30459	4.11089	5.36725	0.75588	3.1617	2.2282	4.44936	6.22933	4.01639	6.34187	2.08621	2.83921	1.2155	2.13652	4.79886	7.95528	7.57037	8.07987	1.72615	1.48818	8.97073	4.2312	3.48369	0.84351	-0.13924	3.30452	0.12891	3.65986	3.54432	8.15298	2.85462	1.63777	3.39832	6.71185	3.18451
008V2	1	-1.06521	7.67325	6.32559	4.05854	8.51337	2.42612	2.24013	5.06475	5.12511	4.97189	7.73631	3.18607	5.03323	3.77054	6.41992	5.83042	1.16353	3.5701	2.73565	5.00181	7.05453	4.41788	7.0074	2.5363	2.96524	1.54932	2.47667	5.13949	8.35937	7.98691	8.62746	2.62256	1.70298	9.44908	4.9615	4.23338	0.89701	0.74183	3.91539	1.1037	4.58232	4.37723	8.69852	3.41034	2.01059	3.79187	7.2498	3.73284
008V3	1	-1.09483	8.407	6.51478	4.33654	8.82603	2.53335	2.44252	5.26161	5.22082	4.78501	7.91759	3.31814	5.10811	4.03709	6.13206	6.33392	1.35481	3.69706	2.80217	5.25202	7.40292	4.40954	6.46227	2.57951	3.30873	2.52955	3.0973	5.19288	8.41734	8.16719	8.16564	2.79078	1.58888	9.20922	4.99042	4.34318	1.06299	1.01575	3.97096	1.87233	5.03088	4.70231	8.98339	3.54195	1.98462	3.8059	7.68542	4.33219
009V1	1	-0.86952	6.56412	6.97445	4.31066	8.76464	2.4499	1.58959	5.00046	4.13379	5.76472	7.41137	3.68972	4.95968	3.22284	4.5091	6.11893	1.00033	3.59076	2.66955	4.49537	7.02631	4.25298	6.12773	2.66686	2.92623	1.86353	1.90948	4.93417	8.70013	7.82229	8.45921	2.43277	1.52086	10.9594	4.97629	3.77873	1.26249	0.03334	3.85252	1.9778	4.57241	3.88548	8.828	3.10341	1.88889	3.54057	7.13187	4.13162
009V3	1	-1.04652	6.63658	6.86916	4.23382	8.66114	2.44277	1.75889	5.1037	3.99768	5.42158	7.25842	3.53871	4.88562	3.2997	4.75183	5.91812	0.63955	3.59871	2.67052	4.4702	6.90041	4.24834	6.0514	2.47558	2.93921	1.66861	1.69785	4.73384	8.52631	7.72066	8.45817	2.59751	1.3641	10.9014	4.87991	3.9225	0.95464	0.05359	3.71052	0.92039	4.3542	3.86967	8.59145	3.07647	1.68681	3.22437	7.06907	3.88448
010V1	1	-1.04155	7.43389	6.46359	4.6897	9.30216	2.86758	2.61526	5.25064	5.01192	6.16639	7.89286	4.01982	5.21659	3.80099	6.30541	6.14025	1.30742	3.93042	2.72961	5.13625	7.49103	4.87333	6.5198	2.88116	3.71562	2.27492	1.75947	5.40896	8.62499	8.34289	8.91399	2.55643	1.84134	9.30257	5.21336	4.45821	1.53017	0.76237	4.28961	1.75565	4.57301	3.75411	8.62753	3.72708	1.81841	3.89828	7.48494	4.03364
010V2	1	-1.60186	6.97235	5.82844	4.10631	8.55587	2.35751	2.14004	4.61287	4.38678	5.5217	7.18416	3.34742	4.62133	3.13648	1.15181	5.70727	0.97874	3.29686	2.32059	4.20969	6.6486	4.17356	5.62194	2.2314	3.17728	1.85543	1.80531	4.73246	7.94231	7.80357	8.2099	1.8809	1.42542	8.61774	4.521	4.17796	1.22432	-0.42777	3.30766	2.15285	4.13043	2.99608	8.00661	2.9246	1.33223	3.50803	6.84949	3.3142
010V3	1	-1.2977	7.15349	6.3322	4.53547	9.03615	2.8308	2.37639	5.25516	4.93158	5.91783	7.59736	3.90264	4.91995	3.33629	5.00777	6.02483	1.2724	3.75834	2.50331	4.90131	6.95881	4.69566	5.99245	2.50828	3.55453	1.87341	1.42251	5.18906	8.42753	8.2266	8.48647	2.37923	1.6486	9.15315	5.04642	4.09304	1.45229	0.29091	3.7757	1.77266	4.57565	3.57533	8.6368	3.41326	1.58893	3.76219	7.39205	3.50561
013V1	2	-1.49337	6.56923	5.62347	3.47294	8.39116	1.88652	1.87984	4.72744	4.55136	4.32357	6.6993	1.87957	4.20475	2.71264	4.43808	5.11007	0.75534	3.10265	1.97648	4.12798	5.84545	3.92392	4.92893	1.67064	2.70666	1.74712	1.17157	4.82858	7.32493	7.89588	6.94271	2.12964	1.01667	10.731	4.3924	3.84789	1.03136	-0.15153	3.02518	1.00016	3.45105	3.35468	8.46682	2.67026	1.51366	2.94668	6.51936	3.05713
013V2	2	-1.43717	5.92616	5.76775	3.51848	8.4692	1.96818	2.07426	4.95977	4.70583	4.5355	6.93277	1.56025	4.41829	2.98058	5.80745	5.2095	0.9014	3.30626	2.16521	4.20438	6.15947	4.05289	5.43251	1.84798	2.83691	1.66256	0.83688	4.96315	7.31415	7.93756	7.33805	1.86633	1.30967	10.842	4.76333	4.28636	0.71176	-0.11485	3.27711	1.54813	3.6416	3.66971	8.36692	2.53155	1.67539	3.02758	6.68043	3.08476
013V3	2	-1.26661	5.23772	5.9682	3.60801	8.49321	2.10181	2.36935	5.17214	4.89067	4.33947	6.94631	1.74837	4.48984	2.97437	4.22741	5.78428	0.72548	3.42784	2.42267	4.4364	6.64443	3.98325	5.2193	2.33169	3.10074	2.2812	1.47406	5.05308	7.35786	8.10923	7.51998	2.12335	1.46257	11.3489	4.91709	4.11634	1.03019	-0.68445	3.13988	0.95958	4.19827	3.91209	8.98363	2.64107	1.83374	3.19262	6.71426	3.51962
014V1	2	-1.7431	5.20345	5.97776	3.89819	8.21278	2.11769	2.19614	4.47503	4.80316	4.26519	6.0737	1.99843	3.62791	2.53629	4.81301	5.87302	0.92835	3.27913	1.95134	4.056	6.1588	3.78577	5.47964	1.66261	2.82183	1.91074	2.15835	4.40649	7.45295	7.67519	7.0007	1.95778	1.00223	8.50601	4.82933	4.17942	0.89973	-0.38459	3.10969	1.26974	4.08237	3.65197	8.50189	3.22504	1.42596	3.12443	6.25154	4.11362
014V2	2	-0.90549	6.42766	6.91724	4.77621	9.32851	2.91682	2.57189	5.51855	5.89419	5.09512	7.13109	2.69719	4.62151	3.39224	7.32532	6.96278	1.4055	4.11154	2.54928	5.05548	7.21431	4.58193	6.40032	2.3535	3.60102	2.06947	2.22495	5.24764	8.42184	8.6104	7.77939	2.27311	1.65839	9.49558	5.90655	4.86754	1.14947	1.16742	4.16401	1.47027	4.70322	4.57269	9.37033	3.80363	1.93682	3.79411	7.20515	4.81043
014V3	2	-0.42018	7.5132	7.62516	5.20474	10.1701	3.18883	3.16312	6.12051	5.89435	5.21783	7.9741	3.15292	5.04169	3.99775	5.71868	7.96419	1.47943	4.42774	3.12109	5.76582	8.14295	5.05893	6.30004	3.12621	3.98144	2.99607	2.9383	5.82165	8.70251	9.14597	8.4391	2.75012	2.10677	10.1736	6.37826	5.24389	1.22706	0.75264	4.25889	1.37442	5.56099	4.61759	9.70281	4.27752	2.3547	4.3732	8.11549	5.42281
015V1	2	-1.19529	6.84785	5.92496	3.66765	8.31037	1.89992	2.00699	4.59145	4.37876	4.45196	6.63696	2.35381	4.9592	3.68911	3.03441	5.42814	0.53351	3.10246	2.09965	4.17118	6.83867	3.8019	5.40939	1.69141	2.73153	1.73088	2.11313	4.98503	7.44902	7.47081	7.77222	1.74157	1.01199	9.46714	4.90493	3.83625	1.43406	-0.15129	3.46816	1.24539	4.25	3.37592	8.63663	2.88241	1.47938	3.01977	6.568	3.57175
016V1	1	-1.43603	7.02636	7.10567	3.58968	8.62813	2.19913	2.51817	4.10967	3.75379	5.02913	7.26508	3.93799	4.7521	3.88075	4.11841	5.50267	1.47663	3.53482	2.16695	4.75284	6.88791	4.15597	6.0001	2.09417	2.9338	2.26056	2.76327	5.78374	8.53331	7.73948	7.77044	2.0747	1.1244	9.65934	4.7721	3.57414	0.72018	-0.17115	3.79056	1.48489	4.05561	4.06333	8.07276	3.29393	1.2245	3.35856	6.84548	3.35638
016V2	1	-0.70678	7.96628	7.82008	4.41679	9.43667	2.95302	3.28337	5.04588	4.59934	6.05595	8.0318	4.6436	5.45291	4.77568	5.06841	6.19374	1.94772	4.29611	2.87964	5.6104	7.71938	4.92569	6.729	2.90424	3.41853	2.51691	4.13111	6.62132	9.33879	8.46256	8.58806	2.72568	1.97983	10.6886	5.58834	4.53215	1.01581	0.45767	4.58934	2.14711	4.84007	4.60091	8.79531	4.02813	1.90859	3.91765	7.62463	4.25142
016V3	1	-1.07489	7.24401	7.76669	4.05574	9.19759	2.74539	3.11667	5.01219	4.24205	5.75137	7.5138	4.51559	5.17448	4.7815	4.80212	5.88988	1.97433	4.24216	2.79671	5.19995	7.46285	4.76682	6.47462	2.88456	3.30029	2.78433	3.63534	6.70171	9.25962	8.27189	8.35129	2.48879	1.62036	10.4567	5.47808	4.16019	1.33111	0.17607	4.4079	2.49001	4.78123	4.51505	8.6245	3.89322	1.91185	4.0211	7.36289	4.19374
018V1	2	-0.32785	7.35284	6.96908	4.65649	9.57266	2.89484	2.22439	5.57607	5.68404	6.03745	7.67998	2.8865	5.28744	4.85629	6.71395	6.44749	2.13303	4.38386	3.02334	5.4094	7.84422	4.9365	6.59509	3.07198	3.47031	2.58139	2.11789	6.03044	9.0768	8.67209	7.53569	2.9972	1.99189	11.1309	5.37288	4.96911	1.6951	0.86105	4.49619	1.67391	4.2734	4.3804	9.30211	4.1432	2.20894	4.02682	7.92554	4.34706
020V1	2	-0.24972	5.49945	7.91325	4.53485	9.58079	2.88306	1.7103	5.44529	4.76343	4.59177	5.84875	2.26065	5.15287	4.51353	6.05529	6.67076	1.15019	4.19965	3.15679	4.7896	8.15847	3.95799	5.89037	2.73449	4.22588	2.69957	1.83678	5.6548	8.31464	8.54539	8.31316	2.71051	1.70969	12.307	7.05241	5.00642	1.28188	0.99006	4.46168	1.82165	6.0995	4.76601	10.4356	3.57424	2.13548	4.01645	7.31602	6.0808
020V2	2	0.02558	7.24712	8.26168	4.75024	9.99116	3.23787	1.83821	5.62201	5.1461	4.85982	6.69176	2.84739	5.53711	4.9006	6.46231	7.07666	1.38358	4.34861	3.34103	5.31987	8.56769	4.38022	6.39492	3.07403	4.28652	3.08242	1.48694	5.94061	8.78301	8.89695	8.81774	3.04835	1.84925	12.7186	7.35712	5.16008	1.20142	1.73865	4.85376	1.52944	6.40129	5.16279	10.6861	3.74121	2.24325	4.4393	7.78649	6.23174
020V3	2	-0.86358	5.36667	7.56006	4.10241	9.08456	2.56714	1.44942	5.16408	4.71147	3.67723	5.91439	2.12837	5.09518	4.22853	6.0088	7.03233	1.06557	3.65066	2.74449	4.33229	7.94134	3.37748	6.05893	2.51016	3.64782	2.62539	0.67674	5.15436	7.71464	8.0306	7.92531	2.48178	1.57205	12.0602	7.16584	4.74197	1.05355	0.96543	4.20521	1.50844	5.57036	4.74184	9.98621	3.0597	1.71493	3.67054	7.00489	5.22707
022V1	1	-0.25412	6.98492	7.18262	4.22501	9.47519	2.83697	2.2572	5.54802	4.75993	4.97145	7.952	3.81179	5.10132	4.15547	5.68562	6.18899	1.59516	3.97902	3.00866	5.20473	7.52221	4.80735	6.26906	2.87574	3.28792	1.60271	3.04183	5.53316	8.56981	7.77799	8.98496	2.2135	1.85077	9.25637	5.57909	3.76754	0.92787	0.44817	4.25399	2.10082	3.16126	3.68672	8.15699	3.89485	2.53882	3.68961	7.04648	4.2204
022V3	1	-0.80604	7.22358	6.77119	3.79121	8.92394	2.40737	1.91391	5.14311	4.20431	4.46954	7.51907	3.37853	5.12034	3.6314	4.65995	5.98441	1.07817	3.62961	2.53504	4.69378	7.20956	4.30445	6.2369	2.31289	3.00276	2.14443	2.0265	5.14467	8.10891	7.45138	8.37215	2.25916	1.60904	8.78427	5.17077	3.59342	1.57392	0.58626	3.89979	1.1004	2.74709	3.3348	7.73543	3.43684	2.07245	3.55066	6.72635	3.61833
023V1	1	-0.60929	6.91733	5.86529	4.24512	9.056	2.69065	2.20506	4.97912	5.68308	5.32273	7.91805	3.57097	4.74559	3.87936	4.85231	5.89552	1.23591	3.91003	3.15493	5.42031	7.03734	4.70181	6.4192	2.26642	3.29295	1.73876	3.81469	4.94549	9.03269	8.39519	8.87852	2.17177	2.16608	9.19319	4.86385	4.61711	1.02714	-0.00089	3.88221	2.34599	4.06852	3.48734	8.59392	3.59571	1.83223	4.05702	6.83576	3.76586
023V2	1	-0.92196	5.70099	5.29515	3.85319	8.52738	2.44302	1.76453	4.51123	5.23746	4.92124	7.47778	3.08899	4.5466	3.18574	4.71399	5.37669	0.83948	3.50066	2.82919	5.01318	6.56852	4.30433	5.74118	2.04866	2.93443	1.48286	3.43406	4.53872	8.40686	7.9386	8.45524	2.22934	1.80447	8.84207	4.56317	3.83361	0.71491	-0.13145	3.49652	1.3173	3.86775	3.28703	8.35277	3.20291	1.61935	3.58252	6.45969	3.27435
023V3	1	-0.67013	6.69652	5.80253	4.30978	8.96552	2.79056	2.1751	4.97114	5.58963	5.26781	7.79553	3.43742	4.74182	3.60711	5.98058	5.88384	1.26087	3.92892	2.89752	5.20529	6.9272	4.70031	6.23179	2.27136	3.36337	0.95811	3.10934	4.96539	8.79775	8.32323	8.73311	2.28934	2.18835	9.12814	4.96232	4.60269	1.05985	0.62381	4.04865	1.95366	4.18317	3.69321	8.40468	3.43451	1.94017	3.90012	6.87513	3.56416
024V1	1	-1.4501	6.25926	6.86566	4.06397	8.61264	2.47015	2.60453	5.01311	5.05554	6.42043	7.51946	3.33828	5.06218	3.69488	4.14379	6.30804	1.24914	3.65258	2.98187	4.95096	6.92929	4.72789	6.17955	2.43544	3.08658	2.13411	2.52661	4.69515	8.68266	8.38787	8.08437	2.30517	1.51997	10.3379	4.7464	4.17936	0.95264	-0.24543	3.5563	0.80689	3.41792	3.94955	9.54755	3.36748	1.32047	3.26874	7.67816	3.68051
024V2	1	-1.38764	5.67789	6.81656	4.04336	8.47028	2.30773	2.48803	5.02324	5.0104	6.40927	7.38501	3.36085	4.96467	3.57189	5.89531	6.32034	0.91254	3.57052	2.7008	4.87092	6.83886	4.73708	6.19018	2.49006	2.9551	2.13507	2.65924	4.73895	8.70546	8.42154	8.07951	2.01125	1.62114	10.3425	4.91437	4.13198	1.0236	0.73664	3.9966	1.00284	3.43579	4.03018	9.32601	3.33106	1.49862	3.31978	7.56128	3.53294
024V3	1	-1.15354	6.76282	7.05645	4.3537	8.82888	2.84944	2.98801	5.36668	5.24619	6.71869	7.65113	3.71926	5.14336	3.92788	5.57534	6.48844	0.85542	3.85687	2.80551	5.11372	7.05328	4.98718	6.38263	2.69579	3.38614	2.20291	2.34471	4.96973	8.84827	8.60391	8.28218	2.29271	1.8099	10.4613	4.94684	4.37164	1.08472	0.41837	4.11415	1.10638	3.87859	4.29625	9.48177	3.56611	1.58569	3.61634	7.76462	4.00596
025V1	1	-1.69625	7.51154	5.94424	3.61144	8.19759	2.23985	1.7905	4.8003	3.91602	4.71389	6.486	1.95923	3.77892	2.68633	4.1573	5.27234	0.77838	3.04232	2.38788	4.29229	6.04249	3.72513	5.72015	1.70573	2.77891	1.52819	1.35482	4.28829	7.34952	7.74623	8.0412	1.96104	1.16752	10.1446	4.07233	4.04182	1.0154	-0.11748	2.87904	1.28407	2.95282	3.09359	8.35637	2.31389	1.23596	2.63124	6.21911	3.10251
025V2	1	-1.50089	7.49152	6.27487	3.84106	8.50285	2.37103	1.80679	5.11833	4.28121	5.09841	6.81773	2.32899	4.13111	2.82485	4.07755	5.70624	1.01625	3.26237	2.4927	4.43032	6.40114	4.00468	5.95814	2.07898	2.96371	1.77299	1.78342	4.63046	7.66973	8.09701	8.27077	2.33049	1.49346	10.4687	4.39596	4.16436	1.23753	-0.23659	3.11081	1.4645	3.12233	3.2677	8.60344	2.70993	1.48287	3.35415	6.51228	3.26937
026V1	1	-1.38611	6.61202	6.43525	4.54374	8.59583	2.64141	2.31128	4.81509	4.22824	5.96242	7.33597	3.09435	4.39201	3.81902	4.32784	6.40341	1.2406	3.71016	2.77705	4.52022	6.88438	4.27049	5.61972	2.45584	3.23424	2.13651	2.27016	5.09335	8.61411	8.49753	8.08406	2.28626	1.71621	9.3064	4.61039	4.13411	1.46295	-0.19546	3.61037	1.34378	4.10829	3.26379	8.91336	3.42505	1.78031	3.26694	7.17648	3.53686
026V2	1	-1.31536	5.43525	6.43337	4.50765	8.78747	2.94089	2.29797	4.95497	4.4164	6.18909	7.45814	3.1102	4.64099	3.97019	5.44089	6.48831	1.41077	3.79551	2.98368	4.60816	7.03445	4.33947	5.69447	2.48474	3.1889	1.92227	2.31938	5.18989	8.63814	8.51336	8.26191	2.64726	1.84798	9.25044	4.76863	4.10948	1.20078	-0.16835	3.8438	1.66539	4.10784	3.42986	8.94237	3.45081	1.81946	3.65843	7.36424	3.58689
026V3	1	-1.47793	6.61922	6.34099	4.16524	8.50756	2.5636	2.08573	4.68946	4.23566	5.86011	7.27094	2.79441	4.4617	3.75151	4.33815	6.34555	1.10997	3.54295	2.7362	4.34196	6.93808	4.13574	5.65261	2.26027	2.91983	2.41242	1.79921	4.96558	8.40201	8.33357	8.21221	2.2764	1.71571	9.16001	4.64663	4.08364	1.05301	-0.4251	3.55397	1.34331	4.04677	3.19106	8.8762	3.32302	1.63748	3.06911	7.1964	3.35841
028V1	2	-1.13417	5.94914	6.12811	4.31005	8.52288	2.22095	2.07881	5.02125	5.17347	5.12793	7.3205	2.25369	4.56571	3.69306	5.61139	5.53473	1.04644	3.62055	2.49143	4.91899	6.56012	4.02064	5.97761	2.15778	3.25014	1.00051	4.0114	4.74114	8.20803	8.04528	7.76073	2.06743	1.49768	8.11365	4.90059	4.45801	0.86101	0.10202	3.55274	0.69838	3.9418	3.75863	8.19182	3.0455	1.78638	3.73481	6.66422	3.67499
028V2	2	-1.11555	6.34747	6.22301	4.30366	8.56276	2.28695	2.11785	5.18882	5.25191	5.13404	7.44438	2.0585	4.72739	3.60774	6.36687	5.53994	0.98676	3.58165	2.31144	4.75157	6.53108	3.80543	5.99714	2.08893	3.09053	1.44547	2.78383	4.63654	8.11791	8.11476	7.49717	2.06004	1.4448	8.30092	4.84781	4.25925	1.05708	0.51845	3.72807	1.58516	3.69249	3.60049	8.10902	3.06822	1.654	3.63221	6.56664	3.36173
028V3	2	-0.67431	6.16433	6.71121	4.70064	8.8913	2.52577	2.4896	5.7229	5.57905	5.28456	7.82092	1.92701	5.1639	4.0154	6.31835	6.13017	1.16681	3.9907	2.93528	5.13137	7.28153	4.29466	6.49722	2.62647	3.5089	1.97118	2.78923	4.83529	8.19979	8.58024	7.90134	2.6066	2.03673	9.15096	5.26533	4.72259	0.95603	0.65682	4.11336	1.06874	3.70097	3.90772	8.57573	3.30841	1.93368	3.80267	7.15271	4.06196
029V1	2	-0.51144	6.12758	6.80375	4.2025	9.45194	2.79963	2.61176	5.38989	5.83752	5.45071	8.41897	3.62009	5.89237	4.76161	5.12543	6.86635	1.31098	4.10086	3.09798	5.30503	7.97355	4.7503	7.12608	2.82264	3.50892	1.71144	1.97359	5.63147	8.84384	8.79956	9.05633	2.60698	2.04674	11.4564	5.88319	4.71129	1.29909	0.16984	4.58766	1.92049	4.62486	3.89933	8.86362	3.90871	1.93973	4.45756	7.82203	4.55609
029V2	2	-1.10141	4.67729	6.09463	3.44188	8.6891	2.24998	1.97088	4.64186	5.17408	4.91295	7.70862	2.48724	5.13859	3.82959	5.74424	6.09387	0.99464	3.48386	2.71553	4.72668	6.94924	3.94547	6.26252	2.29342	2.79844	1.96385	1.86148	4.84651	7.90486	7.99697	8.30847	1.95455	1.49514	10.6842	5.15755	3.69158	1.24128	-0.13645	3.92853	1.31647	3.58945	3.54129	8.25196	3.17308	1.60431	3.52312	7.03353	3.74617
029V3	2	-0.22142	6.18167	6.58251	3.96253	8.96837	2.47179	2.39882	5.00864	5.76819	4.83977	8.19839	3.02702	5.34542	4.50743	3.96229	6.57818	0.92212	3.81937	2.72094	5.23576	7.2713	4.27552	6.92782	2.64275	3.29407	1.8202	1.47666	5.02891	7.96747	8.52262	8.47338	2.28495	1.61056	11.4326	5.27023	4.21605	1.22528	-0.30146	4.11982	2.01751	4.5673	3.66754	8.9051	3.38767	2.02168	4.12423	7.53136	3.94565
030V1	2	-0.55732	6.87255	6.71699	4.29782	9.69642	2.66202	2.42322	5.50064	5.71993	4.63633	6.99436	2.8031	5.22538	3.84154	5.87389	6.28058	1.44125	3.92739	2.59521	5.94911	7.96302	4.39059	5.99339	1.99208	3.41205	1.82682	3.02847	5.22245	8.07085	8.30924	7.22863	2.5973	1.29036	8.53352	5.68619	5.35962	1.44431	0.73077	4.07382	1.67563	4.65404	4.01411	9.49297	3.63264	2.08435	4.3156	8.0183	4.72372
030V2	2	-0.74963	6.3496	6.3121	3.77733	9.25585	2.24214	2.00712	5.23723	5.13274	4.47996	7.21116	2.41512	5.32115	3.63312	4.77037	6.31264	1.12401	3.64607	2.34352	5.48152	7.75555	4.06098	6.07938	1.7963	3.25228	1.47545	2.36587	4.84096	7.72546	8.36596	7.25971	2.51016	1.05748	8.19311	5.63259	5.25528	1.4652	-0.00819	3.7124	1.51492	4.71354	3.68121	9.37331	3.29503	1.97308	4.17813	7.86452	4.22438
030V3	2	-0.94173	5.35086	6.47755	3.79457	8.68247	2.37013	2.02783	5.38346	4.87784	4.42656	7.32772	2.25894	5.17652	3.46495	6.5693	6.04818	1.07733	3.59891	2.48055	4.91255	7.10035	3.83443	5.93125	2.17362	3.00762	1.40914	2.03321	4.44996	7.75881	7.81817	7.29627	2.17727	1.40637	8.54372	5.25821	4.80445	1.5818	0.56893	4.01949	1.12055	4.64059	3.65399	8.45067	2.94409	1.77125	3.53437	7.49566	4.02768
033V1	2	-1.21348	5.64995	6.21761	4.32831	8.80408	2.14409	1.83631	4.93477	4.47703	4.43461	6.65989	2.13072	4.70151	3.73539	5.27427	5.86969	0.86836	3.55512	2.60211	4.36722	6.92911	4.27289	5.40717	2.08637	2.8334	1.34353	1.86688	4.78245	7.74068	7.82088	7.53275	2.10253	1.1349	9.23184	5.24582	4.09673	0.59763	-0.1445	3.56268	1.49762	4.04087	3.8216	9.21025	2.90072	1.4571	3.43708	7.29542	3.54386
033V2	2	-1.31471	6.12633	6.23647	4.17294	8.54805	2.11027	2.09052	4.85971	4.18397	4.33882	6.42666	1.89257	4.73792	3.80622	4.71948	5.78518	0.77209	3.38876	2.40833	4.2721	6.68831	4.07544	5.29953	1.95964	2.72193	1.71878	2.23243	4.69333	7.60324	7.601	7.12648	2.00715	1.15132	9.08147	5.06317	4.0003	1.30763	-0.16808	3.43262	0.91391	3.68113	3.72138	8.91161	2.70555	1.31641	3.00618	6.98868	3.59898
033V3	2	-0.88139	5.80679	6.61767	4.51985	8.90864	2.36778	2.0396	5.28538	4.7625	4.0793	6.80198	1.70779	4.7746	3.85495	5.88943	5.84987	0.9602	3.61339	2.70292	4.54278	6.983	4.36477	5.5524	2.43451	2.91813	2.10532	1.99064	4.89564	7.56984	7.88671	7.53694	1.94932	1.52317	9.65084	5.49312	4.02409	1.3756	0.22157	3.73233	0.88038	3.98804	4.1113	9.17894	2.91011	1.76606	3.44915	7.47848	3.94191
035V1	1	-1.09721	6.19261	5.95445	3.38337	8.21487	1.90069	1.82726	4.48407	3.51317	5.55286	6.72461	2.55546	4.96273	3.16239	5.1841	6.18693	0.94884	3.3147	2.5439	3.60884	7.02834	3.68034	5.80128	1.85053	2.15632	1.93163	2.1955	5.22512	7.92703	6.942	7.34384	1.63489	1.59361	9.07476	4.7864	3.59775	1.15863	-0.00246	3.65523	0.67998	4.08998	3.59906	8.22753	2.30834	1.39648	2.99192	6.89098	3.44835
035V2	1	-0.46596	7.99291	6.82557	4.13405	9.079	2.57172	2.10244	5.40591	4.35908	6.38855	7.63643	3.3659	5.70514	3.94768	4.63518	6.83397	1.62753	4.10056	3.18193	4.69505	7.97195	4.40674	6.64863	2.69696	2.59583	2.06355	3.58066	6.0516	8.80043	7.79105	8.06547	2.25	2.24101	10.221	5.53318	4.30369	1.38167	0.71067	4.24317	1.00033	4.68568	4.18144	9.03981	3.21056	2.03155	3.89289	7.76366	4.12069
035V3	1	-0.76647	7.47468	6.49501	3.80299	8.54736	2.19223	1.78727	5.0351	3.96012	6.04148	7.09161	3.04448	5.28053	3.40914	3.02099	6.49229	1.0702	3.66353	2.61958	4.05104	7.36272	3.94194	6.09519	2.43003	2.38199	2.13749	2.27235	5.74917	8.46565	7.41785	7.50471	1.91745	1.82318	9.64116	5.09732	4.0022	1.3768	-0.01389	3.83964	0.98774	4.14811	3.69516	8.43117	2.68251	1.6005	3.30469	7.18162	3.38714
036V1	1	-1.07926	6.18966	6.45535	4.12391	8.75781	2.46451	1.84359	4.46111	4.50777	5.49014	7.31089	2.64449	5.29307	3.87598	2.40335	5.31147	0.99731	3.52916	2.48918	4.18099	6.82924	4.56965	6.09056	2.35594	2.93888	1.57703	2.04891	4.65574	7.84062	7.40825	8.26581	2.08228	1.63303	10.0367	4.95858	3.22336	1.06751	-0.60032	3.67212	1.18143	3.08566	3.33591	8.20416	3.48718	1.79954	3.36961	6.44605	3.06953
036V2	1	-0.81841	6.57894	6.83567	4.29303	9.12822	2.67652	2.25815	4.6924	4.7794	5.63033	7.56382	2.78016	5.57108	4.19356	4.93943	5.55015	1.32076	3.81084	2.71529	4.51755	7.2791	4.65006	6.34124	2.48192	3.12258	1.63112	2.19187	4.97309	8.14725	7.61412	8.44457	2.25821	1.76918	10.1313	5.34549	3.4759	1.08111	0.03173	3.99923	1.3022	3.33111	3.81409	8.70201	3.645	1.86193	3.60418	6.88634	3.32008
036V3	1	-1.79266	5.43026	5.41785	3.00974	7.66208	1.487	1.55362	3.29362	3.46118	4.35728	6.08668	1.65266	4.45997	2.88182	3.8824	4.60594	0.81242	2.6904	2.22956	3.32421	5.57962	3.47471	5.11518	1.58015	2.1807	1.16013	1.27866	3.63355	6.72211	6.22442	7.28784	1.19668	0.89638	8.79469	3.99821	2.5939	1.02871	-0.88758	2.90255	0.56159	2.25799	2.79959	7.59577	2.5704	1.19054	2.7462	5.48461	2.50197
038V1	1	-1.24751	6.25107	6.60203	4.09852	9.35677	2.607	2.28182	5.17599	5.12274	4.54535	7.3643	2.97958	5.41693	3.97904	5.78794	5.72419	1.12789	4.08672	2.79573	4.81312	7.52024	4.42351	7.53496	2.38343	3.4862	2.07954	2.27388	5.20321	8.06003	8.08016	8.36867	2.81787	1.97605	10.983	5.18807	4.28287	1.37299	0.33579	3.96863	1.48844	3.70683	4.12145	9.06388	3.12783	1.91176	3.68035	7.00224	4.04174
038V2	1	-1.15595	6.108	6.78416	4.2371	9.43544	2.73499	2.45441	5.317	5.1545	4.62637	7.33731	2.98624	5.73357	4.19704	6.25387	5.62113	1.34474	4.23182	2.81904	4.90955	7.54076	4.55597	7.72424	2.58581	3.52258	2.48156	2.91345	5.32318	8.16251	8.13158	8.52945	2.68437	2.00902	11.047	5.44314	4.3958	1.34404	0.48711	4.2547	1.65816	3.66396	4.27964	9.1363	3.24466	1.92143	3.48391	6.89867	4.12117
038V3	1	-1.41568	7.59672	6.44353	3.82941	9.04926	2.30535	2.17141	4.97695	4.86573	4.26304	7.12602	2.83058	5.3058	3.67915	5.43055	5.37169	1.08965	3.88257	2.58399	4.57497	7.23963	4.23898	7.33899	2.3276	3.15254	1.8332	2.67897	4.83753	7.82577	7.87128	8.14188	2.6027	1.73894	10.7992	4.90217	3.96755	1.09293	0.54815	3.81907	1.18922	3.42593	3.90081	8.79216	2.9555	1.74781	3.38427	6.74356	3.9572
039V1	2	-0.9014	6.04065	6.29466	3.48727	8.79358	2.36742	1.77379	5.10288	5.03556	5.05164	7.63836	2.16205	4.99312	3.38568	5.71468	5.82067	1.35599	3.50574	3.09077	4.84842	6.77949	4.1575	6.09087	2.39868	2.92552	1.33974	2.33867	5.00364	8.07379	8.12763	8.0683	2.3055	1.69029	10.8361	4.96864	4.38159	0.98827	0.34081	3.73814	1.07318	3.30955	3.79354	9.61727	3.2834	1.84815	3.73023	7.11861	3.77236
039V2	2	-0.75722	6.91209	6.67001	4.02481	8.95525	2.58209	2.31633	5.50292	5.28522	5.35982	7.93669	2.24368	5.10961	3.63314	4.40816	6.15626	1.36966	3.81652	2.75636	4.98436	7.11236	4.32634	6.34463	2.50915	3.17295	1.96588	2.11853	5.312	8.37779	8.37804	8.1392	2.17159	1.81862	10.9018	4.9839	4.67237	1.18884	-0.0033	3.84818	1.64894	3.3453	3.76709	9.17859	3.44435	1.72005	3.77881	7.54573	3.60525
039V3	2	-1.14127	6.52366	5.85311	3.37527	8.36401	2.05409	1.89101	4.98567	4.69045	4.12773	7.24575	2.24798	4.58549	3.06998	5.7435	5.69936	0.67117	3.29849	2.10171	4.43003	6.8159	3.90018	5.13058	1.96943	2.6932	1.86354	1.39557	4.86832	7.81366	7.80562	7.36218	2.01519	1.35507	10.6729	4.58264	3.89717	1.16932	0.23824	3.59002	0.36027	4.00052	3.93214	8.73822	3.07022	1.55183	3.42032	7.05965	2.75155
041V1	2	-0.54129	5.91465	6.8708	4.85322	9.24691	2.78145	2.63474	5.77376	5.58239	5.35627	7.50849	2.84845	5.10748	4.14641	6.35286	6.038	1.34968	4.10645	2.81508	5.27244	6.90913	4.43669	6.42167	3.07447	3.33377	1.95149	2.33052	5.35101	8.54642	8.7279	8.43194	2.34454	2.22423	11.6968	5.37147	4.55099	1.5374	0.27759	4.15067	1.73627	4.06016	4.18518	9.18734	3.47504	2.02749	4.01372	7.16704	4.02392
041V2	2	-0.3112	7.17049	7.15795	4.92289	9.59956	2.8329	2.57008	6.00813	5.80671	5.69707	7.98998	2.94513	5.24826	4.28957	6.60231	6.16953	1.28152	4.28701	3.09495	5.51338	7.29599	4.61769	6.64985	3.53472	3.41115	1.8982	2.40439	5.70867	8.73855	9.06341	8.7496	2.46963	2.34185	12.2409	5.72184	4.70857	1.01029	0.82752	4.46842	1.77509	4.25431	4.41157	9.59476	3.67737	2.09421	4.15948	7.56241	4.31299
041V3	2	-1.06823	7.22794	6.39573	4.1362	8.61718	2.06434	2.04234	5.18342	5.04224	4.59587	5.8995	2.11794	4.48251	3.15408	5.17055	6.02019	1.06158	3.46763	2.26878	4.42399	6.52908	3.61467	4.92541	2.64192	2.88822	1.90287	1.77156	4.58597	7.36191	8.3039	7.35912	1.80426	1.56293	11.2334	4.95788	3.70397	1.31202	0.16206	3.43301	1.50151	3.99115	3.67843	9.16986	2.95295	1.85358	3.29322	6.86725	3.92867
042V1	2	-0.84751	5.17923	6.36621	3.59361	8.15112	2.2467	2.30679	5.27358	4.90844	4.39711	5.92771	2.037	4.26846	3.31889	5.30419	6.48834	1.18117	3.39836	1.82111	4.74495	6.77692	3.4428	5.23649	2.69892	2.91873	1.59549	2.19416	4.82803	7.69778	8.09555	6.52598	2.131	1.24877	8.92257	5.3173	4.18008	1.70828	0.11057	3.61973	0.57274	4.1771	3.82246	9.11222	3.31648	1.77933	3.52995	7.01461	4.30113
042V2	2	-0.97692	6.62033	6.32649	3.55124	8.41875	2.11794	2.04301	5.31435	4.67787	4.4989	6.52371	1.55983	4.49502	3.71521	5.10985	6.64624	1.26553	3.49107	2.34132	4.62817	6.79896	3.48738	5.65925	2.64962	2.90746	2.15443	2.24459	4.95742	7.53547	8.14675	7.57	1.98592	1.5943	8.92031	5.49975	4.47515	1.0336	0.08044	3.69143	1.44596	3.76862	3.84135	9.1065	3.19963	1.73091	3.45452	6.89405	4.41423
043V1	1	-1.05882	6.41182	6.49203	4.17369	8.63299	2.89323	2.34719	5.34802	5.73328	5.3135	7.65707	3.14721	4.51905	3.45787	5.47356	6.30846	1.63506	3.96265	2.5898	5.16615	6.96785	4.52889	5.93499	2.84146	3.31981	2.03835	2.33292	5.21717	8.93618	8.42149	7.83852	2.59538	1.93283	10.6811	4.87736	4.18631	1.01082	-0.16423	3.89732	0.36417	4.03674	3.84693	7.96075	3.67952	1.58585	3.70938	7.55786	3.81861
043V2	1	-1.38503	6.93185	6.04253	3.59478	8.00142	2.26791	1.88137	4.75856	5.19266	4.8681	7.22727	2.78886	4.10197	2.90675	8.0072	6.26343	1.26166	3.45859	2.09855	4.5934	6.32721	4.11676	5.32887	2.57472	2.93873	1.66294	2.29869	4.72566	8.47939	7.97395	7.24775	1.97763	1.52276	10.2605	4.9077	3.8624	1.27433	-0.0025	3.51718	1.82211	3.74655	4.04636	7.56578	3.22784	1.35851	3.47321	7.11825	3.36535
043V3	1	-1.17539	7.10803	6.43799	4.05917	8.83439	2.72342	2.40877	5.18227	5.64238	5.17251	7.67668	3.132	4.7385	3.66009	5.54858	6.47121	1.97832	3.81536	3.00575	5.37796	7.14551	4.49362	6.094	3.02731	3.59095	2.1376	3.99103	5.14783	8.87663	8.26882	7.90327	2.55041	1.79321	10.5756	4.97391	4.5738	0.95851	0.14187	3.94123	1.64106	5.82502	4.74983	8.46319	3.74996	1.57537	3.67256	7.91056	4.59838
044V1	1	-1.34492	5.90332	6.31735	4.03595	8.24409	2.07713	2.3131	4.719	3.64627	4.8948	6.14842	2.40726	4.61955	3.37229	5.27079	4.97426	1.0906	3.44946	2.24638	3.9186	6.6401	4.11759	6.54293	2.20615	2.39059	1.5872	1.43153	4.60168	8.23332	7.43117	8.28523	2.18048	1.29308	9.16134	4.58638	3.53782	1.38386	0.05203	3.7118	1.59675	3.78222	3.15654	8.16309	3.00193	1.55424	3.22855	6.01104	3.49826
044V2	1	-1.09505	6.90582	6.81806	4.376	8.79315	2.4619	2.74744	5.31248	4.11755	5.34369	6.61144	2.93541	5.03148	3.85946	5.79385	5.43076	1.28615	3.80956	2.77356	4.63272	7.22454	4.67238	7.18103	2.67078	2.74639	2.0735	2.25982	5.15081	8.76083	7.93715	9.00763	2.52173	1.63917	9.76153	5.21263	4.05881	1.17556	0.63339	4.23181	2.14744	4.3094	3.57385	8.81351	3.4744	1.78622	3.71326	6.55018	3.94586
044V3	1	-1.3921	6.62542	6.41886	3.98389	8.34238	2.21436	2.32063	4.76682	3.76166	4.98637	6.0587	2.48437	4.5502	3.65209	5.40643	5.05121	1.08788	3.46345	2.29839	4.36817	6.85195	4.29811	6.69837	2.34753	2.52154	1.9216	2.46932	4.87053	8.30211	7.47654	8.58546	2.16017	1.46121	9.31083	4.86173	3.68432	1.10769	0.61392	3.83967	1.23838	4.1559	3.50996	8.45205	3.49185	1.83129	3.78249	6.15776	3.68023
045V1	1	-1.19849	7.29689	6.81485	4.17309	9.08229	2.64442	2.78935	5.56282	5.77524	5.67167	7.48143	2.48846	5.3906	3.63672	5.52572	6.89955	1.60792	3.97362	2.53422	4.88839	7.54058	4.56089	7.0471	2.62948	3.15406	2.3326	1.99948	5.58513	8.77287	8.09291	8.69225	2.34489	1.98049	10.4847	5.21505	4.37802	1.47213	0.5375	3.99858	1.30922	3.9045	4.34848	8.68738	3.30671	1.77569	3.80833	8.01868	3.85619
045V2	1	-1.29644	7.38897	6.74066	3.90165	8.96491	2.54427	2.38185	5.36828	5.63259	5.70208	7.41054	2.54373	5.25052	3.44515	4.99687	6.65688	1.60677	3.76302	2.57099	4.63335	7.38205	4.30821	7.0788	2.47215	2.94738	2.39384	1.97232	5.54697	8.79956	7.84275	8.51317	2.0179	1.7605	10.2807	4.89296	4.06336	1.55918	0.2122	3.84869	0.98724	3.64291	4.01177	8.69065	2.98154	1.53149	3.54789	7.9261	3.74682
046V1	1	-1.4921	7.01118	6.00683	4.08087	8.69386	2.36805	2.40075	4.94905	5.42455	5.29714	7.74246	3.2459	5.51968	3.76385	5.79752	6.03812	0.77328	3.62831	2.66652	4.6143	7.38769	4.82851	6.39623	2.44169	2.99465	2.07871	2.19387	5.0872	8.68702	8.18075	8.10765	2.78008	1.60499	8.23474	5.02366	4.43132	1.25348	0.44881	4.29323	1.04514	3.94385	3.88774	8.25016	3.7094	1.76741	3.44433	7.18916	3.77996
046V2	1	-1.64142	7.80948	6.02346	3.92791	8.38363	2.34537	2.18803	4.8463	5.31518	5.06287	7.58266	2.91778	5.08013	3.33469	5.14947	5.66598	0.79843	3.46742	2.58605	4.51295	7.17928	4.81207	6.094	2.11885	2.8919	1.72314	2.60099	4.7957	8.41109	8.27265	7.94342	2.10459	1.45802	8.86359	4.65389	4.80717	0.74731	0.32129	3.96333	1.28346	4.17828	3.63462	8.42006	3.11922	1.49732	3.31185	7.06489	3.34456
046V3	1	-1.54845	7.90945	6.04398	3.8967	8.6929	2.24063	2.13399	5.03063	5.3526	5.06915	7.46409	3.25765	5.51132	3.70302	6.66099	6.30082	0.63347	3.76722	2.70828	4.59834	7.53488	4.74387	6.21924	2.7051	2.93351	1.85477	2.23874	5.23819	8.74597	8.15127	8.00435	2.51501	1.45696	8.43598	5.29201	4.74874	1.00733	0.96751	4.41005	1.47599	4.41495	4.37155	8.45236	3.55073	1.72415	3.39345	7.23291	3.79887
047V1	2	-1.13885	6.98269	6.78685	4.23694	8.70639	2.53996	2.76593	5.06521	5.58781	5.01594	7.17118	2.42387	5.08493	3.64122	5.61705	6.82418	1.62654	3.88761	2.92906	4.99942	7.55506	4.52514	6.70098	2.4672	3.832	1.84742	3.37435	4.79731	7.86291	8.48424	8.16466	2.33116	1.85628	9.00911	5.47772	4.98107	1.32437	0.44791	3.90576	1.17421	4.88146	3.7963	9.09291	3.96588	2.1109	3.89551	7.23051	4.31538
047V2	2	-0.95344	6.64278	7.16086	4.45247	8.59658	2.68738	2.64755	5.24349	5.64693	5.28548	7.36619	2.13783	5.05912	3.32676	6.00104	6.82715	1.57831	3.72249	2.84016	5.09169	7.74675	4.67798	6.61419	2.37483	3.58339	1.91452	2.72243	4.79406	7.88568	8.79992	8.32357	2.11564	1.79006	9.80562	5.59471	5.01605	1.22793	0.38202	3.89053	1.26205	5.12308	3.70489	9.33003	3.60654	2.18774	4.09064	7.19239	4.09577
L01V1	1	-1.05976	6.83274	6.81323	4.33542	9.2287	2.52436	2.28738	5.27716	5.48392	5.3149	7.69539	3.14405	5.41272	4.1146	6.00172	6.52522	1.25244	3.73279	2.66468	4.98592	7.50336	4.77446	6.6901	2.67563	3.24206	2.15431	2.16227	5.51752	8.13989	8.15099	8.20325	2.32635	1.61787	12.1066	5.4937	4.27675	0.83791	0.90868	4.31584	1.48176	3.72426	4.18559	9.05599	2.97358	1.59336	4.12789	7.55731	4.00595
L01V2	1	-1.28826	6.90067	6.38149	4.16342	8.84805	2.36772	2.14235	4.95316	5.1763	4.99046	7.33371	2.84267	5.11595	3.70029	5.15538	6.41541	0.8392	3.49403	2.47812	4.65666	7.18691	4.50507	6.20935	2.4797	3.19495	1.50263	2.31022	5.15923	7.62472	7.79423	7.76322	2.28105	1.63011	11.8332	5.1468	3.86693	1.19097	0.15427	3.87116	1.41216	3.89061	3.93055	8.82471	2.76519	1.55382	4.13624	7.32051	3.69813
L01V3	1	-1.27526	6.7291	6.46375	4.12031	8.94699	2.592	2.3385	5.03458	5.3556	5.01712	7.3783	2.91048	5.22566	4.0192	6.32356	6.4171	1.13251	3.40775	2.64482	4.92676	7.52598	4.58061	6.60656	2.56933	3.26238	2.16016	2.16755	5.36088	7.76267	7.93702	7.99107	2.26592	1.62572	12.1347	5.40658	4.15322	1.26979	0.85586	4.21188	1.68963	3.86589	4.15865	9.12431	2.79038	1.58892	3.83406	7.54357	3.99188
L02V1	2	-0.77156	7.88571	6.75064	4.0574	9.0633	2.57192	2.47871	5.70567	5.32126	5.71504	7.87434	2.2595	4.68694	3.71947	6.58938	5.5971	1.09465	3.76776	2.68177	5.77059	7.04628	4.65965	6.75618	2.53865	3.41442	1.68024	2.96791	4.71429	8.05471	8.78701	8.57729	2.51078	1.55005	7.59831	5.17365	4.05319	1.06151	1.29049	4.28889	1.8444	3.30099	4.35436	9.09266	3.63811	1.82369	4.0471	7.72073	3.73351
L03V1	1	-1.06693	4.78325	6.62061	4.15289	9.14299	2.33613	2.2877	4.7976	5.58985	5.34819	7.21913	3.02728	7.78621	4.68024	5.94055	7.69714	1.58109	3.82367	3.30825	4.33915	9.68789	4.30525	6.97503	2.29028	3.42737	3.00028	2.18716	5.82643	8.28194	7.84676	8.41728	2.44003	2.2749	10.0014	6.13206	4.82402	1.93315	0.68796	4.73142	1.93489	4.20299	4.48967	8.95182	3.9236	1.67108	3.19016	7.63477	4.56927
L03V2	1	-1.42051	4.63226	6.13569	3.6147	8.47079	1.90205	2.02033	4.20918	4.97207	4.62348	6.44862	2.51478	7.16678	4.04783	5.3834	7.18011	1.17693	3.30974	2.81187	3.66488	9.03937	3.7452	6.15967	1.83874	2.76562	2.21219	1.47743	5.31031	7.75195	7.4171	7.59769	1.93482	1.78046	9.42972	5.82966	4.36264	1.44837	0.44927	4.28252	1.92513	3.87739	4.18816	8.45355	3.36361	1.34287	2.84101	7.16562	4.08291
L03V3	1	-0.96694	6.03616	6.70031	4.0603	9.09174	2.35324	2.21803	4.9152	5.37931	5.04382	6.83706	3.10528	7.76561	4.56969	4.8041	7.90768	1.58077	3.80015	3.30264	4.14923	9.65102	4.25112	6.77018	2.21859	3.25144	2.69328	2.36217	5.87441	8.27575	7.97535	8.10795	2.38943	2.25717	10.0391	6.47445	4.89537	1.94482	0.57464	4.75346	1.43769	4.44431	4.37616	8.99926	3.86685	1.93076	3.26633	7.66706	4.53967
L04V1	1	-0.96302	6.9337	6.99231	3.93909	8.50664	2.71801	1.84232	5.38205	5.02577	6.07791	7.27831	2.92513	4.44787	3.16877	5.82222	5.86406	1.52296	3.54964	1.95072	4.58606	6.80677	4.13188	5.82867	2.91124	2.97614	1.61967	1.34967	4.79664	8.83516	8.22684	7.96181	2.4667	1.40024	9.44037	4.78077	4.68222	1.15481	0.15089	3.52633	1.77986	4.33796	3.64907	8.649	2.65221	1.60919	3.62934	6.41633	3.52062
L04V2	1	-0.66376	8.90261	7.08906	4.01837	8.97532	2.85649	2.07892	5.62968	5.26188	6.27922	7.45154	3.48032	4.74639	3.83799	7.30505	6.45776	1.62061	3.92625	2.36338	4.69867	7.12169	4.25425	6.2913	3.25279	3.17053	1.42036	1.90054	5.2216	9.16112	8.29848	8.02461	2.72786	1.48927	8.98201	5.2523	4.6068	1.29634	1.60173	4.10121	2.02282	4.49337	4.20515	8.79694	2.93797	1.73477	3.81012	6.71	4.34254
L04V3	1	-0.72703	6.02602	7.38712	4.04955	8.81361	2.62538	1.79981	5.63242	5.25241	6.13224	7.4437	3.22294	4.60683	3.55895	6.42087	6.21441	1.37515	3.81629	2.08213	4.62849	6.98681	4.32154	6.13958	3.18716	3.11494	1.68419	1.5427	5.00692	9.08388	8.51775	8.11704	2.51659	1.64978	9.51302	5.13462	4.86314	1.13864	-0.61787	3.65895	1.96998	4.64711	4.05891	8.78303	2.70126	1.76663	3.88378	6.67664	4.08691
L05V1	1	-1.08721	7.15905	6.21541	4.2101	8.75437	2.45137	2.20399	5.14139	5.05752	4.05917	7.33105	2.82745	4.1705	3.61693	6.5682	5.91801	1.76597	3.4104	2.1254	5.12582	6.65899	4.32311	5.82205	1.96672	3.09638	1.54324	2.54797	4.45104	8.20591	8.21378	7.6678	2.13365	1.41854	10.1672	4.96938	4.60213	0.97929	0.73672	3.7637	1.60627	4.2354	3.6503	8.69385	3.06197	1.72606	3.47504	6.7093	3.75869
L05V2	1	-0.93696	8.09969	6.36563	4.43597	8.96517	2.66888	2.38821	5.27958	5.19595	4.17028	7.46324	3.00472	4.38295	3.74328	7.004	6.0362	1.91484	3.56924	2.38291	5.29144	6.84883	4.41617	6.15582	2.06459	3.31539	1.3517	2.79728	4.65709	8.32326	8.32847	8.00318	2.45862	1.61879	10.1308	5.23202	4.84821	0.99864	1.22677	4.20955	1.62832	4.50378	3.91306	8.96421	3.07167	1.87187	3.53769	6.72393	3.73061
L05V3	1	-0.77365	7.90349	6.59372	4.60491	9.20579	2.9682	2.4003	5.57809	5.52355	4.29366	7.90464	3.28169	4.6173	3.9082	5.94268	6.07021	1.8707	3.80106	2.59504	5.69908	7.20934	4.64483	6.67693	2.10454	3.68522	1.80597	3.15224	4.71435	8.5586	8.60539	7.94378	2.2564	1.68877	10.5384	5.17377	5.59466	0.91123	0.73508	3.91951	1.40026	4.94758	3.6352	9.24697	3.35972	2.20469	3.81706	7.0016	3.77026
L06V1	1	-0.08975	8.04833	6.09303	3.96293	9.01339	2.23435	1.70737	4.52809	4.93585	4.95495	7.57826	3.48339	5.63523	4.11083	4.56524	6.21231	1.93963	3.90823	3.19346	4.49851	7.85037	4.4612	7.11681	2.38101	2.89775	1.79057	1.87819	5.14727	7.78602	8.08236	8.44086	2.56572	1.66124	10.0344	4.74129	3.60233	2.02717	0.30592	3.77633	1.80895	3.03583	4.272	8.64995	3.35622	2.297	3.51915	7.55562	4.06314
L06V2	1	0.13024	8.47206	6.36208	4.19446	9.30079	2.60513	1.82311	4.76365	5.14499	5.09334	7.88347	3.59162	5.71202	4.26555	5.40858	7.02871	2.05288	4.01366	3.29779	4.76561	7.96448	4.66908	7.33346	2.63392	2.98661	2.32074	2.07994	5.30175	7.96888	8.23152	8.46783	2.70796	1.84344	10.2189	5.29009	3.94072	1.75231	0.3623	3.95016	1.39779	3.18032	4.56281	8.82984	3.42194	2.43886	3.86569	7.77874	4.54905
L06V3	1	0.25752	7.13146	6.51486	4.14163	9.32256	2.49141	1.76823	4.792	5.36533	5.18092	7.94879	3.64984	5.79299	4.60821	4.6785	6.25098	2.22337	4.09037	3.29022	4.85437	8.00516	4.82887	7.55331	2.64504	3.23495	2.30725	2.17171	5.38397	8.0078	8.32456	8.36864	2.7658	1.91607	10.4106	4.91791	3.6701	1.96902	0.0619	3.97933	1.27716	3.30869	4.47272	8.85892	3.52358	2.60526	3.76318	7.91215	4.23911
L07V1*	1	-0.86338	6.27308	6.4844	4.04587	9.19784	2.30916	1.88327	4.83069	4.44627	4.63219	7.59524	2.72219	5.46836	3.59197	6.53149	5.42335	1.36808	3.67188	2.83655	5.13795	7.29656	4.30105	6.24046	2.28115	3.21729	2.05116	2.01839	4.66209	7.7718	8.14507	8.70995	1.93854	1.7265	11.8216	5.1359	4.56984	1.23365	1.11344	4.23521	1.67362	4.1258	4.43313	8.89768	3.00479	2.10606	3.24653	7.27408	4.00769
L07V2*	1	-1.11996	9.32306	6.08315	3.75507	9.02492	2.0692	1.52718	4.57667	4.21712	4.4304	7.33237	2.82857	5.22501	3.482	5.54848	5.15372	1.21065	3.46766	2.4868	4.68326	6.93392	4.1845	6.14661	2.22883	2.72391	2.15496	1.09916	4.56696	7.71615	7.77358	8.53134	1.92832	1.52279	11.0916	4.52172	4.19186	1.11579	1.41177	3.90669	1.59786	3.36662	3.82321	8.23189	3.00271	1.68285	3.0792	6.93152	3.53263
L07V3*	1	-1.04004	6.44332	6.35678	3.69166	8.94224	2.07061	1.59682	4.64589	4.18083	4.24298	7.21719	2.56118	5.11563	3.09103	5.24942	5.36654	1.08538	3.39734	2.43468	4.72634	6.89283	4.16016	5.7194	2.08906	2.89021	2.02598	1.7338	4.40231	7.55206	8.12814	8.34723	2.02175	1.46261	11.6123	4.64103	4.02946	1.00748	-0.22855	3.54968	1.163	3.50372	3.68465	8.65684	2.66018	1.68453	3.23704	7.09679	3.77835
L08V1	2	-1.13382	6.92355	6.77588	4.01635	8.58787	2.32169	2.18397	5.18056	4.97215	4.86725	7.47663	3.47927	4.68366	2.73307	6.9271	5.73393	0.98259	3.51778	2.39554	5.23996	6.94631	3.94198	6.38643	2.4444	3.0949	2.16638	2.13155	4.96186	8.73311	8.69235	8.37659	1.96663	1.74278	9.43106	5.11242	4.50452	1.21291	0.92536	3.88899	1.53975	3.49921	3.95127	9.33331	3.53564	1.81981	3.73496	7.60821	3.88715
L08V2	2	-1.26887	7.35708	6.70278	4.29771	8.68236	2.50267	2.31599	5.23454	4.99261	4.76243	7.43536	3.55035	5.80476	3.02462	7.77683	6.24741	0.73835	3.71734	2.22657	5.61245	7.99315	4.136	6.44168	2.69793	3.22474	1.52396	2.09702	5.11926	8.82205	8.78479	7.47194	2.54196	1.87606	9.54102	5.57041	4.35013	1.41366	1.58425	4.39178	0.83857	4.58483	4.56525	9.35887	3.84911	1.93602	4.09284	7.94985	4.01117
L08V3	2	-1.32201	5.70891	6.45739	4.13403	8.80171	2.42837	2.52736	5.44995	4.98774	4.2262	7.69063	3.17305	5.75104	3.12398	7.69877	6.14727	0.36684	3.56923	2.35263	5.5355	8.07745	4.22431	6.39631	2.45305	3.02173	1.45857	2.36773	5.02563	8.31216	8.64329	8.18739	1.96487	1.7021	9.21344	5.36396	4.45098	1.10285	1.25597	4.11518	1.5698	4.90658	4.08189	8.93587	3.77477	1.78575	3.88801	8.05535	3.78932
L09V1	2	-1.48176	7.7044	6.85925	4.11512	8.82748	2.77752	2.3829	5.22689	4.18519	5.06968	7.3236	1.82602	6.106	3.98083	4.99023	5.60302	0.52439	3.83039	2.51442	5.43428	6.67964	4.3074	6.42125	2.65101	2.86905	1.75183	2.29479	5.07941	8.25968	8.0355	8.59627	2.26248	1.55557	6.94272	4.98859	3.35052	1.02952	0.78319	3.83315	1.71404	5.02832	3.39195	8.32843	3.98666	1.9356	3.73501	7.61838	3.42043
L09V2	2	-1.46708	6.84726	6.65752	4.32921	8.7161	2.70722	2.39617	5.03305	4.17554	4.52732	7.11631	1.89089	5.83402	3.75798	6.46337	5.37626	0.66387	3.73849	2.34868	5.1589	6.45591	4.3293	6.09118	2.55575	2.8885	1.83231	1.68206	5.06949	8.00508	7.99144	8.54041	1.97457	1.35804	6.94754	5.30311	3.60258	1.2102	1.22535	3.92808	2.14592	5.61104	3.48468	8.2387	3.77643	1.87469	3.77431	7.4062	3.21596
L09V3	2	-1.02335	6.07089	7.24306	3.91933	8.54296	2.56806	2.04873	5.23743	3.90864	4.44778	6.78753	3.65968	4.82912	3.42663	5.94462	5.96743	0.80113	3.508	2.70299	4.57061	5.97766	3.94033	6.29248	3.20629	2.86661	1.62575	1.7085	4.96864	8.56765	7.94736	7.61191	2.34778	1.00732	8.00956	5.29096	4.64097	0.96094	0.52753	3.71595	1.00374	4.53848	3.79371	9.03552	2.85447	1.93713	3.60066	7.32057	3.78669
L10V1	2	-1.13484	6.23787	6.60942	3.70672	8.09889	2.36124	1.94798	4.84935	4.62998	6.11587	6.98841	1.59765	4.52846	2.49792	4.94815	5.41672	0.76526	3.30501	2.00323	4.51041	6.66466	4.14697	5.96815	2.2488	3.13606	1.28629	2.40329	4.42865	8.18216	7.83553	7.63688	2.20698	1.30147	7.89418	4.22682	3.4094	0.67995	0.18079	3.24388	1.63885	3.85275	3.44318	8.63781	3.50052	1.73756	3.68735	7.491	3.32665
L10V2	2	-1.3655	6.81706	6.60954	3.89548	8.69406	2.55111	1.97791	5.12594	4.94698	6.13184	7.23721	2.19135	5.54257	3.49121	6.00647	6.05823	1.22672	3.74493	2.38037	4.83501	7.66929	4.30849	5.98285	2.59757	3.23947	1.29802	2.54952	5.03135	8.67008	7.96974	7.96868	2.32157	1.60985	7.84887	5.02577	4.44099	0.94111	1.07172	4.05864	1.16582	4.14422	3.80589	8.47274	3.98609	1.84346	3.60347	8.04008	3.7359
L10V3	2	-0.62658	7.58872	7.35807	4.02517	8.76533	2.74277	1.91221	5.58138	5.14621	5.90527	7.41376	2.26657	4.74257	2.87137	6.36081	5.88346	1.44992	3.78644	2.75537	4.79658	7.06541	4.30353	5.81733	2.58743	3.20638	1.78633	2.20101	4.96465	8.46576	7.96969	7.75326	2.42586	1.657	8.64964	4.97243	4.21358	1.19007	0.85831	4.05758	0.61515	3.61079	3.98013	8.84303	2.96824	1.70077	3.78694	7.80995	3.87595
L11V1	1	-0.9287	5.46637	6.49457	4.04658	9.06723	2.27162	2.32627	5.10029	4.6592	5.10807	7.59811	2.51482	5.2037	3.94995	5.06259	5.72347	1.13641	3.75235	2.7595	5.47359	7.2997	4.25521	6.56655	2.46736	3.17959	2.25806	3.03303	5.1141	8.47464	7.9823	8.43594	2.06674	1.62846	11.2675	4.97843	4.74298	1.26663	-0.14879	3.85942	1.27023	4.04972	3.7608	8.38018	3.49492	2.17909	3.77684	6.85364	3.98094
L11V2	1	-0.73884	6.56268	6.61072	4.111	9.07596	2.44264	2.33127	5.36505	4.79933	5.17888	7.75868	2.72194	5.41952	4.00094	4.91788	6.08168	1.24402	3.94382	2.83212	5.54061	7.47844	4.33685	6.77657	2.61102	3.10665	2.24296	3.15243	5.24402	8.64497	8.09674	8.47536	2.58209	1.7214	11.4933	5.13907	4.89537	1.15236	-0.28613	3.91802	1.75921	4.36152	3.85034	8.47366	3.52077	2.20365	3.79197	7.00333	3.93575
L11V3	1	-0.77798	6.14557	6.49207	4.08767	9.11779	2.39774	2.27024	5.31181	4.88811	4.80152	7.82021	2.53132	5.41095	4.01431	6.312	6.22987	1.00799	3.80773	2.79631	5.57355	7.62824	4.38909	6.94899	2.64702	3.06177	2.15759	2.37478	5.14337	8.55784	8.03135	8.46096	2.27701	1.70607	11.615	5.28879	5.02012	1.26311	-0.37276	3.98111	1.20515	4.25637	4.03168	8.45314	3.62096	1.99797	3.5346	6.92615	3.90588
L12V1	2	-0.88184	6.90955	7.02067	3.92398	8.65282	2.38152	1.78181	4.87447	5.34547	5.52435	7.13763	1.75563	4.34773	2.9019	5.46734	5.69664	0.75594	3.30213	2.50276	4.50437	6.6218	3.72658	6.01226	2.94651	2.79536	1.90464	2.5204	4.87139	8.20332	8.06121	7.88062	2.14818	1.57464	12.0596	4.97955	3.97177	0.84846	0.44941	3.51342	1.3248	3.34619	3.88693	8.9824	2.79496	1.47292	3.38759	6.97206	3.84076
L12V2	2	-1.26839	5.60612	6.60269	3.72224	8.47121	2.11369	1.83637	4.89492	5.05976	5.1535	6.64284	1.75796	5.06429	2.90705	4.81376	5.72251	0.63508	3.09049	2.35516	4.4274	7.13509	3.42723	5.53685	2.82239	2.50672	1.51673	1.74664	5.05362	7.97812	7.7653	7.64465	1.70894	1.58623	12.0882	5.258	4.25354	0.81661	-0.03369	3.36293	1.77928	4.02296	4.12942	8.68419	2.79178	1.36411	3.20452	6.66171	3.43544
L12V3	2	-1.66884	4.58741	6.3706	3.63989	8.01512	2.08626	1.93615	5.09537	4.78683	4.81041	6.69934	1.34559	4.74407	2.83633	5.75445	5.58026	0.49178	3.0552	2.09314	4.49007	6.84789	3.35811	5.4223	2.49657	2.72702	2.1905	2.0034	4.63746	7.55578	7.54228	7.41055	1.69802	1.60273	12.0699	4.98573	3.78107	0.61935	-0.17269	3.34187	1.45048	4.2632	3.66294	7.99514	3.03783	1.18009	2.88029	6.63253	3.06541
L13V1	1	-1.3559	5.21992	6.88149	3.68248	8.75763	2.1855	1.94704	5.12662	4.49455	4.98661	7.28761	3.03349	5.95074	4.08778	4.49484	6.13313	1.44348	3.60738	2.57581	4.62245	8.21232	4.02527	6.47946	2.20824	3.02498	2.33841	3.23936	5.55678	8.30437	7.76078	7.82509	2.59231	1.38506	8.83695	5.16299	3.55998	1.37518	-0.10996	4.13479	1.40672	3.46354	3.66802	7.78656	3.26594	1.68344	3.39194	7.09966	3.53077
L13V2	1	-1.58874	5.97474	6.32362	3.51351	8.79561	1.99825	1.88727	4.92199	4.16731	4.8845	7.26729	3.02881	5.78684	4.16653	5.28879	5.96823	1.2112	3.50422	2.34911	4.61649	7.65956	3.81135	6.71081	2.28699	2.933	1.95654	2.30759	5.39466	8.10584	7.40232	7.88526	2.65084	1.32212	7.83161	5.06253	3.31138	1.33272	0.26395	4.25223	0.78969	3.06886	3.42664	7.28462	3.22171	1.73137	3.41995	6.95889	3.3749
L13V3	1	-0.87733	5.21234	6.83215	3.94462	8.93161	2.58487	2.26171	5.13129	4.57219	5.15238	7.43924	3.0597	5.7847	4.22633	6.00424	6.2655	1.35838	3.7877	2.64766	4.8432	7.77056	4.1943	6.86835	2.32332	2.89833	1.9344	2.88391	5.38231	8.23452	7.64568	8.33884	2.76493	1.52808	8.54426	5.45288	3.8184	1.27391	0.41981	4.33841	1.86307	4.03358	3.74273	7.65872	3.15087	1.99504	3.59569	7.09256	3.83472
CONTROL_SAMPLE_AS 1		-1.19383	4.2676	6.55684	4.1368	9.21799	2.82287	2.34822	4.94434	5.12233	6.2075	8.36429	3.20032	4.95528	4.16473	2.90652	5.99162	1.13271	3.80764	2.89557	4.71764	6.78414	4.67208	6.15165	2.36737	3.26723	1.30014	3.18401	5.04174	9.04121	8.02265	8.58175	2.40239	1.60542	9.39627	4.60655	3.77406	0.69408	-1.27946	3.648	1.92853	3.60727	3.62205	8.30743	3.22955	1.71421	3.56338	6.99609	3.63637
CONTROL_SAMPLE_AS 2		-1.14828	4.21933	6.37023	4.02371	9.09815	2.65148	2.17587	4.75276	4.98032	6.03084	8.25251	3.10176	4.85426	4.01254	2.92017	5.84476	1.28351	3.78632	2.77645	4.60438	6.63447	4.6145	6.04575	2.28386	3.12335	1.39661	3.01063	4.96817	8.91385	7.98621	8.52628	2.65089	1.75972	9.38787	4.51568	3.72902	0.56695	-1.34774	3.55509	1.74155	3.57993	3.50693	8.21763	3.15306	1.6123	3.84849	6.92443	3.59958
CONTROL_SAMPLE_AS 3		-1.23686	3.61506	6.59369	4.1693	9.07104	2.62083	2.23383	4.82123	5.17515	6.10341	8.19662	2.89445	4.95509	3.69784	2.53381	5.99592	1.27952	3.74349	3.12465	4.78059	6.81665	4.68898	5.86071	2.20288	3.30615	1.57501	3.03855	4.81357	8.80505	8.11365	8.59761	2.30771	1.61842	9.97001	4.59427	3.86812	0.3738	-1.90128	3.25101	1.33966	3.87854	3.52929	8.71025	2.81037	1.53149	3.70076	6.85252	3.37901
CONTROL_SAMPLE_AS 4		-1.35041	3.39184	6.44952	3.9119	8.68171	2.36247	1.83272	4.58067	4.80361	5.88642	8.00898	2.68845	4.55346	3.46991	2.25035	5.67615	1.15342	3.47849	2.49074	4.35377	6.47604	4.43261	5.66751	2.01707	3.04256	1.03322	2.7221	4.66756	8.60246	7.93408	8.31037	2.10782	1.36933	9.76916	4.30096	3.67611	0.66302	-1.93587	3.13607	1.70764	3.59037	3.25404	8.08113	2.85096	1.51495	3.45355	6.62651	3.0547
CONTROL_SAMPLE_AS 5
CONTROL_SAMPLE_AS 6
LOD		-2.2185	0.54852	1.26665	1.02789	1.45669	0.758	1.13431	0.63366	-0.46348	0.91904	0.71409	-0.24167	0.71799	-1.15174	1.00342	0.98598	0.54804	1.10916	0.00974	0.30857	-0.14406	0.96498	0.70119	-0.06211	1.14418	1.27709	1.13923	0.68515	0.42201	0.45023	0.70588	0.68389	0.00087	1.19924	-0.55575	0.68883	1.1574	-0.8565	0.91046	1.55093	0.76382	0.94749	0.665	0.80341	0.66875	0.47262	-0.00726	0.50584
Missing Data freq.		0	0	0	0	0	0	0	0	0	0	0	0	0	0	0	0	0.03788	0	0	0	0	0	0	0	0	0.05303	0.0303	0	0	0	0	0	0	0	0	0	0.48485	0.03788	0	0.59091	0	0	0	0	0	0	0	0
* Sample L07 was determined to be an outlier and was excluded from stage I analysis
[truncated: 986 more columns]
